# Supplementary material for: Altered Balance of Reelin Proteolytic Fragments in the Cerebrospinal Fluid of Alzheimer’s Disease Patients
Source: Int J Mol Sci. 2022 Jul 7;23(14):7522. doi: 10.3390/ijms23147522 (PMC9318932; doi:10.3390/ijms23147522)
Supplement: Supplementary file 1 [file ijms-23-07522-s001.zip]

Archive with 1 entries (1 files):
- ijms-1764412-supplementary.pdf
